# Supplementary material for: Comparison of Phototactic Behavior between Two Migratory Pests, Helicoverpa armigera and Spodoptera frugiperda
Source: Insects. 2022 Oct 9;13(10):917. doi: 10.3390/insects13100917 (PMC9603935; doi:10.3390/insects13100917)
Supplement: Supplementary file 1 [file insects-13-00917-s001.zip]

Archive with 3 entries (3 files):
- Figure S1.tif
- Figure S2.tif
- Tables S1-S3.pdf
